# Supplementary material for: A Potential Biomarker of Brain Activity in Autism Spectrum Disorders: A Pilot fNIRS Study in Female Preschoolers
Source: Brain Sci. 2023 Jun 14;13(6):951. doi: 10.3390/brainsci13060951 (PMC10296408; doi:10.3390/brainsci13060951)
Supplement: Supplementary file 1 [file brainsci-13-00951-s001.zip › Supplementary Table S1.xlsx]

## Sheet: Sheet1
legend	Hb: Hemoglobin, cond: condition, T: t-distribution value, power: the achieved power of the test (1 - type II error), p-val: p-value, p-corr: p-value corrected for multiple comparisons, ng2: generalized eta-squared, eps: p-GG-corr: Greenhouse-Geisser epsilon factor, fdr_bh: Benjamini/Hochberg FDR correction, rho: Spearman Rho, F: F-statistic, eps: Greenhouse-Geisser epsilon factor (index of spheri…
Fig	what	T-test	T	p-val	power						SL
1 A	TD_avg_THb_mock_vs_stim		6.92886	3.64102e-07	1						***
1 B	TD_avg_OHb_mock_vs_stim		6.6518	7.01978e-07	1						***
1 C	TD_avg_DHb_mock_vs_stim		-4.08168	0.000428553	0.974623						***
1 D	ASD_avg_THb_mock_vs_stim		5.4323	1.86196e-05	0.999366						***
1 E	ASD_avg_OHb_mock_vs_stim		5.24441	2.92099e-05	0.998834						***
1 F	ASD_avg_DHb_mock_vs_stim		-2.79194	0.0106281	0.760658						*
	what	T-test	T	p-val	power						SL
2 A	TD_best_THb_mock_vs_stim		9.84175	6.70608e-10	1						***
2 B	TD_best_OHb_mock_vs_stim		9.87192	6.31906e-10	1						***
2 C	TD_best_DHb_mock_vs_stim		-5.96667	3.69853e-06	0.999913						***
2 D	ASD_best_THb_mock_vs_stim		6.63783	1.12816e-06	1						***
2 E	ASD_best_OHb_mock_vs_stim		9.36413	3.93473e-09	1						***
2 F	ASD_best_DHb_mock_vs_stim		-4.06502	0.000514705	0.972695						***
	what	T-test	T	p-val	power						SL
3 A	avg_THb_TD_vs_ASD		-1.37571	0.182805	0.255871
3 B	avg_OHb_TD_vs_ASD		-2.65793	0.0165505	0.697373						*
3 C	avg_DHb_TD_vs_ASD		0.454814	0.653982	0.0725384
3 D	best_THb_TD_vs_ASD		-1.1448	0.265427	0.198598
3 E	best_OHb_TD_vs_ASD		-3.01176	0.00624629	0.817054						**
3 F	best_DHb_TD_vs_ASD		-0.465475	0.647474	0.0741505
	what	Anova RM	Source	F	p-val	p-GG-corr	eps	ng2			SL
4 A	wf_left_right_TD		time	15.5335	0	1.29507e-05	0.0116347	0.313201			***
	wf_left_right TD		hemisphere	11.789	0.00495343	0.00495343	1	0.0791273			**
	wf_left_right_TD		Interaction	4.32713	3.1917e-68	0.0124363	0.013882	0.0317325			*
	what	Anova RM	Source	F	p-val	p-GG-corr	eps	ng2			SL
4 A	wf_left_right_ASD		time	7.01633	3.72128e-131	0.00190986	0.0124698	0.196106			**
	wf_left_right_ASD		hemisphere	0.105927	0.750937	0.750937	1	0.00228799
	wf_left_right_ASD		Interaction	0.495454	1	0.648281	0.0118859	0.00379497
	what	Anova mixed design	Source	F	p-val	p-GG-corr	eps	np2			SL
4 A	wf_right_ASD_TD		group	11.3527	0.0026477			0.330475			**
	wf_right_ASD_TD		time	21.9591	0	4.42272e-10	0.0152958	0.488423			***
	wf_right_ASD_TD		Interaction	2.19804	6.43068e-19			0.0872306			***
	what	Anova mixed design	Source	F	p-val	p-GG-corr	eps	np2			SL
4 A	wf_left_ASD_TD		group	1.17191	0.290228			0.0484824
	wf_left_ASD_TD		time	11.9613	3.63931e-290	1.39494e-06	0.0155292	0.34213			***
	wf_left_ASD_TD		Interaction	1.29222	0.00397174			0.0531949			**
	what	Anova mixed design	Source	F	p-val		eps	np2			SL
4 B	peaks_left_right_TD_ASD		group	7.20263	0.013258			0.238477			*
	peaks_left_right_TD_ASD		hemisphere	5.99825	0.022358		1	0.206849			*
	peaks_left_right_TD_ASD		Interaction	4.69372	0.04088			0.169487			*
	what	Post Hoc (T-test)	Contrast	Hemisphere	A	B	Paired	Parametric	T	p-val	SL
4 B	peaks_left_right_TD_ASD		hemisphere	-	Left	Right	1	1	-2.27996	0.0317877	*
	peaks_left_right_TD_ASD		group	-	ASD	TD	0	1	-2.76086	0.0135189	*
	peaks_left_right TD_ASD		hemisphere * group	Left	ASD	TD	0	1	-1.61099	0.122949
	peaks_left_right_TD_ASD		hemisphere * group	Right	ASD	TD	0	1	-2.97116	0.00770222	**
	what	T-test	T	p-val	power						SL
4 C	Laterality index		-2.33031	0.0289235	0.604676						*
	what	Spearman	rho	p-val	power						SL
4 E	ASD_hbo_LI_corr		-0.013986	0.96559	0.0491371
	TD_hbo_LI_corr		0.906593	1.92962e-05	0.998247						***
	what	Spearman	rho	p-val	p-corr	p-adjust	power				SL
5A	LI_AQ		0.790277	0.00651422	0.0260569	fdr_bh	0.837175				*
5B	LI_VABS		-0.551254	0.0787893	0.157579	fdr_bh	0.445358
5C	LI_ADOS		0.152088	0.655298	0.655298	fdr_bh	0.0725926
5D	LI_IQ		0.283713	0.37151	0.495346	fdr_bh	0.147577
	what	T-test	T	p-val	power						SL
S1	THb latency asd ctrl		-0.406354	0.68983	0.0684562
	OHb latency asd ctrl		1.29692	0.211554	0.245375
	DHb latency asd ctrl		2.01233	0.0563196	0.489554
	what	Spearman	rho	p-val	p-corr	p-adjust	power				SL
S2 A	OHb_AQ		-0.182372	0.614068	0.614068	fdr_bh	0.0792944
S2 B	OHb_VABS		0.651482	0.0298838	0.119535	fdr_bh	0.626513
S2 C	OHb_ADOS		-0.267307	0.426824	0.569099	fdr_bh	0.126335
S2 D	OHb_IQ_non_verb		0.329247	0.296007	0.569099	fdr_bh	0.185657
